# Supplementary material for: The eye that binds: Feature integration is not disrupted by saccadic eye movements
Source: Atten Percept Psychophys. 2019 Dec 5;82(2):533–49. doi: 10.3758/s13414-019-01873-7 (PMC7246252; doi:10.3758/s13414-019-01873-7)
Supplement: Supplementary file 1 — (TEX 9.84 KB) [file 13414_2019_1873_MOESM1_ESM.tex]

\linespread{0.5}
\section*{Supplementary Material}
\subsection*{Analysis of the performance data of Experiment 1}
\subsubsection*{Stimulus presentation to a stable retina}
\linespread{1.0}
To test if stimulus processing is influenced by possible shifts of attention around (before and after) the execution of an eye-movement, we compared performance for letter pairs presented in a static condition (attention under voluntary control) with performance right before and right after the execution of an eye-movement (presumably not under voluntary control).

To analyse the performance data for Experiment 1, we performed a 2 (polarity: same and different) by 3 (condition: static, pre- and post-saccadic) repeated measures ANOVA, for each of the stimulus eccentricities (0°, 10° and 20°) separately, followed by planned pairwise comparisons, where we separately compared the static condition with the pre-saccadic and the post-saccadic conditions.

In the closest and furthest distance, we did not find a main effect of condition (0° from fixation; $F_{(2,18)}= .981; p= .394; \eta_p^2= .098$; 20° from fixation; $F_{(2,18)}= .739; p= .492;  \eta_p^2= .076$). Only in 10° eccentricity from the position of the eyes we observed an effect ($F_{(2,18)}=4.91; p= .020; \eta_p^2= .353$). There, performance was better for both the pre-saccadic and the post-saccadic conditions when compared to the completely static condition. All pairwise comparisons can be seen in table \ref{subtab:1}. Effects of polarity were not observed at any of the locations (0°: $F_{(1,9)}= .600; p= .459 ; \eta_p^2= .062;$ 10°: $F_{(1,9)}= .009;p= .926; \eta_p^2= .009;$ and 20°: $F_{(1,9)}= .286;p= .606; \eta_p^2= .031$).

\begin{center}
\captionof{table}{Pairwise comparisons: Performance data for stimulus presentation to a stable retina is individually compared between the static condition and the pre-/post-saccadic conditions for each of the stimulus eccentricities. Since no main effect of polarity was found we collapsed the data for same and opposite polarity when the interaction was not significant.}
\label{subtab:1}
\renewcommand{\arraystretch}{1.25}
\fontsize{11}{12}\selectfont
\begin{tabular}{|p{1.5cm}|p{2.5cm}|p{1.5cm}|r|r|p{5.75cm}|}
\hline
Distance & Condition & Polarity & $t_{(9)}$ & $p$ & Interaction \\
\hline
\multirow{2}{1.5cm}{0°} & pre-saccadic  & \multirow{2}{1.5cm}{collapsed} & $- 1.73$ & $.117$ & \multirow{2}{5.75cm}{$F_{(2,18)}= .878; p= .433; \eta_p^2= .089$} \\
\cline{2-2} \cline{4-5}
& post-saccadic  & & $- .144$ & $.889$ & \\
\hline
\multirow{6}{1.5cm}{10°} & pre-saccadic & \multirow{2}{1.5cm}{same} &  $- 2.65$ & $.027$ & \multirow{6}{5.75cm}{$F_{(2,18)}= 3.66; p= 0.47; \eta_p^2= .289$} \\
\cline{2-2} \cline{4-5}
& post-saccadic  & & $- 3.26$ & $.010$ & \\
\cline{2-5}
& pre-saccadic  &\multirow{2}{1.5cm}{opposite} & $- 1.59$ & $.147$ & \\
\cline{2-2} \cline{4-5}
& post-saccadic  & & $- 1.30$ & $.226$ & \\
\cline{2-5}
& pre-saccadic  &\multirow{2}{1.5cm}{collapsed} & $- 2.57$ & $.030$ & \\
\cline{2-2} \cline{4-5}
& post-saccadic  & & $- 2.29$ & $.048$ & \\
\hline
\multirow{6}{1.5cm}{20°} & pre-saccadic & \multirow{2}{1.5cm}{same} &  $- .532$ & $.607$ & \multirow{6}{5.75cm}{$F_{(2,18)}= 3.79; p= 0.42; \eta_p^2= .296$} \\
\cline{2-2} \cline{4-5}
& post-saccadic  & & $.246$ & $.811$ & \\
\cline{2-5}
& pre-saccadic  &\multirow{2}{1.5cm}{opposite} & $- 2.11$ & $.064$ & \\
\cline{2-2} \cline{4-5}
& post-saccadic  & & $- 1.63$ & $.138$ & \\
\cline{2-5}
& pre-saccadic  &\multirow{2}{1.5cm}{collapsed} & $- 1.34$ & $.214$ & \\
\cline{2-2} \cline{4-5}
& post-saccadic  & & $- .728$ & $.485$ & \\
\hline
\end{tabular}
\end{center}

\subsubsection*{Stimulus presentation to the moving eye}
To test if the execution of an eye-movement influences stimulus recognition, we compared performance for peri-saccadic stimulus presentation to the performance when the stimulus was presented to a stable retina. That is, we compared performance in the peri-saccadic condition with performance in the static condition (matched for eccentricity) and in the pre- or post-saccadic condition (matched for eccentricity and movement direction).

Individually for the three different stimulus eccentricities, we submitted the data to a three-factors repeated measures ANOVAs. To match the data for eccentricity the same sampling and averaging method was used as outlined for the illusory conjunctions data in the general methods section.
We observed a main effect for condition at far distance ($\approx$ 16.1°: $F_{(1.24,11.1)}=30.3; p<.001; \eta_p^2= .771$) as well as at the close distance against the movement direction (($\approx$ 5.9°: $F_{(1.24,11.2)}=36.9; p<.001; \eta_p^2= .804$). In both distances, performance during an eye movement was reduced compared to when stimuli were presented to a stable retina. This was true when compared to the static as well as to the post-saccadic condition. No differences were observed for stimulus presentation at close distance in movement direction ($\approx$ 3.7°: $F_{(2,18)}=3.27;p= .062; \eta_p^2= .266$).  All pairwise comparisons can be seen in table \ref{subtab:2}.

\begin{center}
\captionof{table}{Pairwise comparisons: Performance data compared for stimulus presentation to the moving and the non-moving eye. Analysis is based data sampling and weighted averaging to match stimulus distance between conditions.}
\label{subtab:2}
\renewcommand{\arraystretch}{1.25}
\fontsize{11}{12}\selectfont
\begin{tabular}{|p{1cm}r|p{3cm}|r|r|}
\hline
Distance & & Condition & $ t_{(9)} $ & $p$\\
\hline
\multirow{2}{1cm}{far} & \multirow{2}{5.5cm}{(against movement-direction)} & static & $- 6.44$ & $<.001$\\
\cline{3-5}
& & post-saccadic & $- 6.26$ & $<.001$\\
\hline
\multirow{2}{1cm}{close} & \multirow{2}{5.5cm}{(against movement-direction)} & static & $-4.62$ & $.001$\\
\cline{3-5}
& & post-saccadic & $-7.03$ & $<.001$ \\
\hline
\multirow{2}{1cm}{close} & \multirow{2}{5.5cm}{(in movement-direction)} & static & $2.02$ & $.075$\\
\cline{3-5}
& & pre-saccadic & $.731$ & $.494$\\
\hline
\end{tabular}
\end{center}

\subsection*{Analysis of the performance data of Experiment 2}
Different to Experiment 1, in Experiment 2 participants had to report the identity and colour for two letter stimuli (rather then reporting the presence of a specific letter).
Figure \ref{fig:performance_E2_supp} visualises the performance and error data of experiment 2. Note that this graph is similar to the one in the main text, but additionally shows the data for swapping errors.

To analyse the stimulus recognition accuracy for experiment 2, we conducted a A 2 (letter positions: left and right) by 3 (trial types: dynamic, static 1 and static 2) factors repeated measures ANOVA for the proportion of trials where both attributes (colour and identity) were reported correctly for the respective position. We found the main effect of letter position ($F_{(2,24)}= 81.4; p < .001; \eta_p^2= .772$) and the trial-type ($F_{1.37,32.9} = 170; p < .001; \eta_p^2 = .877$) confirmed. The interaction was significant as well ($F_{2,48} = 88.0; p < .001, \eta_p^2 = 7.86$).

Since we were mainly interested in the the differences between stimulus presentation to the moving and to the static eye, we followed this up by pairwise comparisons between the different trial-types, individually for both of the letter-positions (Table \ref{subtab:3}). For both, we found the performance to be lower when the stimulus was presented to the moving eye, compared to both types of static presentation, and worse when the stimulus was presented in two different locations (for 1 frame each), compared to when it was presented in a single location (for 2 frames).

\begin{figure}[H]
\centering
\includegraphics[scale=0.42]{performance_E2_supp.eps}
\newline
\caption[]{Overview of correct and error trials in Experiment 2. The three panels show the data for the peri-saccadic (left) and the two static conditions (static same: middle and static different: right). The static conditions differed in that for two successive frames the stimulus was either presented in two different locations in eccentricities similar to the those during stimulus-onset (frame 1) and stimulus-offset (frame 2) of the dynamic condition (right) or twice at the same location similar to the average of those during stimulus-on and –offset (middle). The standing bars represent the trials where reports were given for the correct position. That is target identity and/or colour were reported for the position they were presented in. The hanging bars represent the trials where target identity and/or colour were reported correctly, but in the wrong position. Trials were both, identity and colour, were reported correctly are coloured in dark grey. Trials were only the colour was reported correctly are coloured in light grey, and trials were only the identity was reported correctly are coloured in mid grey. The striped overlay indicates the proportion of trials for which identity and/or colour were reported correctly for both targets. Lastly, the white area between standing and hanging bars represent the proportion of trials were both reported attributes (identity and colour) were not presented during the trial.}
\label{fig:performance_E2_supp}
\end{figure}

\newpage
\begin{center}
\captionof{table}{Pairwise comparisons: Performance data for the different trial-types is individually compared for the two letter positions.}
\label{subtab:3}
\renewcommand{\arraystretch}{1.25}
\fontsize{11}{12}\selectfont
\begin{tabular}{|p{3.5cm}|p{3.5cm}|r|r|}
\hline
Letter position & Comparisons  &   $t_{(24)}$ & $p$\\
\hline
\multirow{3}{4cm}{left} & dynamic - static same & $-17.5$ & $< .001$\\
\cline{2-4}
& dynamic - static different & $- 12.5$ & $< .001$\\
\cline{2-4}
& static same - static different & $7.85$ & $< .001$\\
\hline
\multirow{3}{4cm}{right} & dynamic - static same & $-11.3$ & $< .001$\\
\cline{2-4}
& dynamic - static different & $- 9.19$ & $< .001$\\
\cline{2-4}
& static same - static different & $2.92$ & $.008$\\
\hline
\end{tabular}
\end{center}
